# Supplementary material for: Design, Synthesis, and Biological Evaluation of Mono- and Diamino-Substituted Squaramide Derivatives as Potent Inhibitors of Mycobacterial Adenosine Triphosphate (ATP) Synthase
Source: J Med Chem. 2025 Nov 24;68(23):25274–89. doi: 10.1021/acs.jmedchem.5c02284 (PMC12703743; doi:10.1021/acs.jmedchem.5c02284)
Supplement: Supplementary file 2 [file jm5c02284_si_002.csv]

Compound	Smiles	ClogP	MIC90(Msmeg) [μM]	MIC90(Mabs) [μM]	MIC95(Mav) [μM]	MIC95(Mtb) [μM]	Liver Microsomes t1/2 [min]	Clint [μl/min/mg]
SQ31f	O=C1C(NCC2=NC=CC=C2)=C(C3=CC=C(N4CCOCC4)C=C3)C1=O	1.02	2	50	4	4	45 ± 19	37 ± 21
PRP001	O=C1C(NCCC2=NC=CC=C2)=C(C3=CC=C(N4CCOCC4)C=C3)C1=O	1.67	>100	>100	n.d.	n.d.	n.d.	n.d.
PRP002	O=C1C(NCC2=CC=CN2)=C(C3=CC=C(N4CCOCC4)C=C3)C1=O	1.12	>100	>100	n.d.	n.d.	n.d.	n.d.
PRP003	O=C1C(NCC2=CSC=N2)=C(C3=CC=C(N4CCOCC4)C=C3)C1=O	0.86	3	50	4	1	29 ± 11	55 ± 22
PRP004	O=C1C(NCC2=CC(OCO3)=C3C=C2)=C(C4=CC=C(N5CCOCC5)C=C4)C1=O	2.48	>100	>100	n.d.	n.d.	n.d.	n.d.
SQ6ab	O=C1C(NCC2=NC=CC=C2)=C(NC3=CC=C(OCO4)C4=C3)C1=O	0.89	6	>100	n.d.	8	105 ± 4.4	13 ± 0.6
PRP005	O=C1C(NCC2=NC=CN=C2)=C(NC3=CC=C(N4CCOCC4)C=C3)C1=O	-0.71	>100	>100	n.d.	>64	n.d.	n.d.
PRP006	O=C1C(NCC2=NC=CN2)=C(NC3=CC=C(N4CCOCC4)C=C3)C1=O	-0.43	>100	>100	n.d.	>64	n.d.	n.d.
PRP007	O=C1C(NCCC2=CNC=N2)=C(NC3=CC=C(N4CCOCC4)C=C3)C1=O	-0.01	>100	>100	n.d.	>64	n.d.	n.d.
PRP008	O=C1C(NCC2=NC3=C(C=CC=C3)N2)=C(NC4=CC=C(N5CCOCC5)C=C4)C1=O	1.17	>100	>100	n.d.	>64	n.d.	n.d.
PRP009	O=C1C(NCCN(C)C)=C(NC2=CC=C(N3CCOCC3)C=C2)C1=O	0.51	>100	>100	n.d.	>64	n.d.	n.d.
PRP010	O=C1C(NCC2=NC=CC=C2)=C(NC3=CC=C(N4C=CN=C4)C=C3)C1=O	1.06	50	>100	n.d.	just >64	n.d.	n.d.
PRP011	O=C1C(NCC2=NC=CC=C2)=C(NC3=CC=C(C)C=C3)C1=O	1.29	50	>100	n.d.	64	n.d.	n.d.
PRP012	O=C1C(NCC2=NC=CC=C2)=C(NC3=CC=C(OC)C(OC)=C3)C1=O	0.58	>100	>100	n.d.	>64	n.d.	n.d.
PRP013	O=C1C(NCC2=NC=CC=C2)=C(NCC3=CC=C(OCO4)C4=C3)C1=O	0.38	>100	>100	n.d.	>64	n.d.	n.d.
PRP014	O=C1C(NCC2=NC=CN2)=C(NC3=CC=C(OCO4)C4=C3)C1=O	0.21	>100	>100	n.d.	32	n.d.	n.d.
PRP015	O=C1C(NCCC2=CN=CN2)=C(NC3=CC=C(OCO4)C4=C3)C1=O	0.63	>100	>100	n.d.	>64	n.d.	n.d.
PRP016	O=C1C(NCC2=NC(C=CC=C3)=C3N2)=C(NC4=CC=C(OCO5)C5=C4)C1=O	1.81	>100	>100	n.d.	>64	n.d.	n.d.
PRP017	O=C1C(NCC2=CNC(C3=CC=CC=C3)=N2)=C(NC4=CC=C(OCO5)C5=C4)C1=O	2.31	1	>100	n.d.	8	51 ± 10	28 ± 5
PRP018	O=C1C(NCC2=COC=N2)=C(NC3=CC=C(OCO4)C4=C3)C1=O	0.06	50	>100	n.d.	64	n.d.	n.d.
PRP019	O=C1C(NCC2=COC(C3=CC=CC=C3)=N2)=C(NC4=CC=C(OCO5)C5=C4)C1=O	2.16	>100	>100	n.d.	>64	n.d.	n.d.
PRP020	O=C1C(NCC2=CSC=N2)=C(NC3=CC=C(OCO4)C4=C3)C1=O	0.73	1	12	32	2	> 120	< 11.6
PRP021	O=C1C(NCC2=CSC(C3=CC=CC=C3)=N2)=C(NC4=CC=C(OCO5)C5=C4)C1=O	2.83	1	>100	n.d.	8	26 ± 4	55 ± 9
PRP022	O=C1C(NCC2=CSC=N2)=C(NC3=CC=C(OC(C)(C)O4)C4=C3)C1=O	1.37	3	>100	32	4	52 ± 17	29 ± 10
PRP023	O=C1C(NCC2=CSC=N2)=C(NC3=CC=C(CCC4)C4=C3)C1=O	1.65	50	>100	>64	4	3.0 ± 0.2	467 ± 30
PRP024	O=C1C(NCC2=CSC=N2)=C(NC3=CC=C(CCCC4)C4=C3)C1=O	2.21	25	>100	>64	1	2.7 ± 0.1	510 ± 14
PRP025	O=C1C(NCC2=CSC=N2)=C(NC3=CC=C(COC4)C4=C3)C1=O	0.12	25	>100	>64	>64	n.d.	n.d.
PRP026	O=C1C(NCC2=CSC=N2)=C(NC3=CC=C(Cl)C(F)=C3)C1=O	1.9	3	>100	64	8	49 ± 7	29 ± 5
PRP027	O=C1C(NCC2=CSC=N2)=C(NC3=CC=C(Cl)C(Br)=C3)C1=O	2.48	>100	>100	n.d.	n.d.	n.d.	n.d.
PRP028	O=C1C(NCC2=CSC=N2)=C(N(C)C3=CC=C(OCO4)C4=C3)C1=O	1.23	100	>100	n.d.	n.d.	n.d.	n.d.
PRP029	O=C1C(NCC2=CSC=N2)=C(N(C)C3=CC=C(OC(C)(C)O4)C4=C3)C1=O	1.86	>100	>100	n.d.	n.d.	n.d.	n.d.
PRP030	O=C1C(NCC2=CSC=N2)=C(N(C)C3=CC=C(Cl)C(Cl)=C3)C1=O	2.78	>100	>100	n.d.
